# Supplementary material for: GATA3 as a Blood-Based RNA Biomarker for Idiopathic Parkinson’s Disease
Source: Int J Mol Sci. 2023 Jun 12;24(12):10040. doi: 10.3390/ijms241210040 (PMC10298393; doi:10.3390/ijms241210040)
Supplement: Supplementary file 1 [file ijms-24-10040-s001.zip]

Archive with 1 entries (1 files):
- ijms-2441305-supplementary.pdf
